# Supplementary material for: The Effect of Sputtering Sequence Engineering in Superlattice-like Sb-Rich-Based Phase Change Materials
Source: Materials (Basel). 2024 Jun 6;17(11):2773. doi: 10.3390/ma17112773 (PMC11173929; doi:10.3390/ma17112773)
Supplement: Supplementary file 1 [file materials-17-02773-s001.zip]

Archive with 1 entries (1 files):
- materials-2976338-supplementary.pdf
